# Supplementary material for: Magnetic field boosted ferroptosis-like cell death and responsive MRI using hybrid vesicles for cancer immunotherapy
Source: Nat Commun. 2020 Jul 20;11:3637. doi: 10.1038/s41467-020-17380-5 (PMC7371635; doi:10.1038/s41467-020-17380-5)
Supplement: Supplementary file 4 — Source Data [file 41467_2020_17380_MOESM4_ESM.xlsx]

## Sheet: Fig.1 
Fig. 1c
				ave	sd						ave	sd
	0.054	0.037	0.043	0.0446667	0.00862168			0.051	0.043	0.042	0.0453333	0.00493288
	0.05	0.047	0.045	0.0473333	0.00251661			0.119	0.11	0.116	0.115	0.00458258
	0.058	0.037	0.046	0.047	0.0105357			0.296	0.218	0.221	0.245	0.0441928
	0.049	0.045	0.048	0.0473333	0.00208167			0.439	0.448	0.471	0.452667	0.0165025
	0.042	0.049	0.048	0.0463333	0.00378594			0.474	0.572	0.589	0.545	0.0620725
	0.056	0.038	0.04	0.0446667	0.00986577			0.792	0.55	0.711	0.684333	0.123184
	0.049	0.05	0.048	0.049	0.001			0.832	1.019	0.954	0.935	0.0949368
	0.044	0.048	0.05	0.0473333	0.00305505			1.163	1.2	1.31	1.22433	0.0764613
Fig. 1d				ave	sd						ave	sd
	67.288	89.874	81.991	79.7177	11.4633			90.564	86.34	88.784	88.5627	2.12068
	81.71	77.346	75.443	78.1663	3.21303			77.505	65.955	73.606	72.3553	5.87569
	75.915	88.972	63.575	76.154	12.7002			100.298	73.772	74.601	82.8903	15.0812
	25.591	28.622	42.866	32.3597	9.2241			49.759	63.971	67	60.2433	9.20514
Fig. 1f				ave	sd
	31	33.6	33.7	32.7667	1.5308
	46.6	45.8	44.3	45.5667	1.16762
	49.6	46.1	37.9	44.5333	6.00528
	60	57.9	54.5	57.4667	2.77549

## Sheet: Fig. 2
Fig. 2a			mean (1/sec)	std	mean (1/sec)	std
	22.35		450.83	13.83	31.25	2.43
	6.5		260.28	2.39	15.625	1.51
	3.14		143.59	2.46	7.8125	2.69
	4.53		76.39	2.13	3.90625	1.62
	2.16		46.51	0.89	1.95313	1.02
	3.89		36.03	0.38	0.97656	1.27
	5.54		31.69	1.66	0.48828	1.01
Fig. 2b
				pre	0 hr	4 hr	12 hr
		M1		84.7714	139.406	119.432	99.0044
		m2		76.0461	150.516	116.011	104.16
		M3		54.8482	147	110.453	91.8297
	average			71.8886	145.641	115.299	98.3313
	std			15.3887	5.67827	4.53188	6.19255
		M1		41.2153	136.926	109.485	119.975
		m2		62.58	133.912	123.926	122.236
		M3		67.8728	146.773	141.995	114.631
	average			57.2227	139.204	125.136	118.947
	std			14.1132	6.72585	16.2889	3.90525

## Sheet: Fig. 3
Fig. 3b												Fig. 3c
day		M1	M2	M3	M4	M5	M6		ave	sd		day		M1	M2	M3	M4	M5	M6		ave	sd
0		61.1044	109.541	99.5305	114.752	70.216	65.832		86.8292	23.8137		0		32	27	36.3	29.4	26.7	23.7		29.1833	4.46382
2		61.7668	137.731	119.187	116.021	68.1838	65.7545		94.774	33.2607		2		32.7	30.2	26.2	26.9	30.9	28		29.15	2.52408
4		63.9538	130.66	110.098	105.301	69.5686	63.5526		90.5224	28.5831		4		26	27.1	37.3	32.3	25.5	31.4		29.9333	4.58636
6		61.301	151.818	129.637	104.555	78.6687	74.5324		100.085	35.1722		6		30.7	31.7	29.3	30.2	31.4	30.9		30.7	0.86487
8		66.7649	133.968	193.541	130.142	88.9191	70.0654		113.9	48.5314		8		29.4	30.9	31.5	31.5	28.5	30		30.3	1.21491
10		72.9345	135.761	230.541	129.753	97.4932	83.0993		124.93	57.4463		10		29.1	29.6	37.1	32.8	25.6	30		30.7	3.88947
12		80.9488	186.408	268.478	168.166	110.456	95.5498		151.668	70.6719		12		30.5	30.5	28.5	29.9	29.1	27.6		29.35	1.16576
14		93.3234	230.524	320.486	187.467	123.492	128.343		180.606	84.5186		14		30.9	28.9	29.5	30.3	30.9	28		29.75	1.16576
									ave	sd											ave	sd
0		77.5974	67.468	79.3794	68.9995	83.9994	71.9994		74.9072	6.45915		0		29.9	30.4	29	30.5	27.6	28.4		29.3	1.16619
2		91.4503	90.7529	129.214	102.728	148.033	118.819		113.5	22.7482		2		28.9	36.2	29.3	32	25	28.4		29.9667	3.78664
4		80.9985	115.387	299.047	251.085	334.52	105.691		197.788	110.183		4		31.6	29.1	30.7	30	31.3	31		30.6167	0.923941
6		103.168	247.451	560.838	447.178	671.296	123.898		358.972	236.309		6		32.3	30.1	29.2	31.7	30.8	32		31.0167	1.20568
8		170.92	298.406	1122.06	475.629	1024.09	130.151		536.877	433.542		8		32.2	32.8	29.8	32.5	30.7	31.5		31.5833	1.15484
10		298.203	491.013	1370.06	756.003	1305.5	270.503		748.547	488.711		10		26.3	35.4	23.2	28.7	26.1	36.5		29.3667	5.40062
12		697.322	993.354	1402.47	991.881	1507.32	674.149		1044.41	347.97		12		30.1	26.2	28	26.8	30.3	32.5		28.9833	2.40118
14		930.624	1253.2	1635.6	1205.74	1671.22	895.367		1265.29	332.999		14		26.2	36.1	30.4	31.4	24.5	25.9		29.0833	4.37695
									ave	sd											ave	sd
0		60.1759	52.3206	61.5578	53.5083	65.1405	55.8347		58.0896	5.009		0		29.3	33.1	28.9	35.5	28.4	32.5		31.2833	2.84564
2		117.023	69.3825	80.281	111.408	81.6895	98.5907		93.0623	18.9454		2		30.2	26.6	31.3	32.9	29.3	28.4		29.7833	2.21216
4		182.977	101.872	141.589	135.925	138.368	139.201		139.989	25.7806		4		30.5	28.4	29	29.9	30.4	27.5		29.2833	1.19569
6		197.744	229.934	265.167	263.458	174.389	154.999		214.282	46.1129		6		34.1	24.5	28.4	27.9	32.4	29.2		29.4167	3.41726
8		283.559	355.152	349.748	338.393	298.199	308.248		322.216	29.566		8		28.1	25.4	35.1	27.2	33.5	23.5		28.8	4.57121
10		639.729	734.584	659.196	693.399	720.769	459.997		651.279	100.327		10		28.9	33.1	35.3	32.1	27.3	29.3		31	3.00333
12		1016.05	1216.04	994.626	1059.68	1210.24	949.018		1074.28	113.332		12		34.2	29.7	27.7	28.4	37.3	33.2		31.75	3.76125
14		1861.78	2595.94	1718.02	1899.78	2271.91	1108.44		1909.31	506.61		14		32.6	30.1	31	32.5	32.3	31.2		31.6167	1.00681
									ave	sd											ave	sd
0		57.0308	52.5191	63.8082	60.6902	56.8954	86.6178		62.9269	12.2188		0		28.4	25.8	28.3	32.3	35.6	35.4		30.9667	4.0815
2		66.8577	142.552	112.524	87.2544	74.1044	167.392		108.447	40.0312		2		28.2	32.3	29.6	28.4	34.5	32.8		30.9667	2.59743
4		103.427	252.094	167.18	95.319	156.91	221.637		166.094	62.4544		4		33	28.6	31.1	28.2	26.7	31		29.7667	2.32264
6		198.071	271.928	186.551	135.643	189.824	329.098		218.519	69.5874		6		30.6	28.3	32.9	29.4	29.1	28.4		29.7833	1.73829
8		288.068	430.257	287.592	180.408	346.527	608.612		356.911	148.013		8		31.3	26.6	26.7	31	28.5	31.3		29.2333	2.26068
10		376.922	500.341	442.957	374.655	568.962	1027.14		548.497	246.023		10		27.8	36.5	29.6	30	33.3	32		31.5333	3.09946
12		789.335	895.661	979.453	969.375	819.574	1482.71		989.352	253.579		12		30.9	31.1	25.3	29.5	29.6	35		30.2333	3.13666
14		1061.15	1269.53	1295.71	1333.92	1358.4	1630.92		1324.94	183.487		14		34.6	29.4	29.7	31.2	31.2	29.4		30.9167	1.99039
									ave	sd
Fig. 3d	G1	2.96	2.92	2.99	3.21	3.06	3.5		3.10667	0.21796
	G2	1.2	2	1.51	2.02	2.35	3.65		2.12167	0.85284
	G3	1.79	1.69	1.58	1.34	1.27	0.89		1.42667	0.330131
	G4	0.12	0.09	0.58	0.28	0.79	0.72		0.43	0.306725

## Sheet: Fig. 4
Fig. 4b
	M1	M2	M3	M4	M5	M6		ave	sd
G1	34.41	37.7	34.92	34.14	38.33	35.8		35.8833	1.75678
G2	26.84	29.07	27.57	27.37	28.89	27.51		27.875	0.895628
G3	20.02	24.98	30.68	21.32	26.04	30.19		25.5383	4.40192
G4	9.01	13.2	18.57	24.88	24.18	15.01		17.475	6.27691
Fig. 4d
								ave	sd
G1	6.61	8.71	8.4	7.29	8.23	7.18		7.73667	0.825776
G2	3.81	3.78	4.87	4.77	4.21	4.35		4.29833	0.461927
G3	3.13	3.44	7.14	6.86	5	4.78		5.05833	1.67318
G4	3.73	3.61	2.44	2.52	4.67	4.3		3.545	0.910577
Fig. 4e
								ave	sd
G1	49.1	48.4	44.82	45.6	45.13	44.7		46.2917	1.94211
G2	42.2	42.8	43.56	42.9	44.51	44.5		43.4117	0.950461
G3	44.98	44.4	38.48	38.8	44.69	44.2		42.5917	3.07397
G4	36.08	36.7	40.13	42.8	43.93	41.5		40.19	3.21221

## Sheet: Supplementary Fig.2
	Abs at 260 nm	3.04	1.824	1.067	0.678	0.054
	uM	2109.38	1054.69	527.344	263.672

## Sheet: Supplementary Fig.3
	wavelength	abs	abs	abs	abs	abs	abs	abs	abs
	356	3.753	3.325	3.145	3.047	2.984	2.933	2.929	2.919					concnetration	abs
	358	3.404	3.014	2.838	2.744	2.695	2.657	2.65	2.64					140.625	2.236
	360	3.004	2.686	2.533	2.456	2.414	2.383	2.379	2.367					70.3125	1.125
	362	2.747	2.467	2.345	2.281	2.245	2.217	2.214	2.205					35.1562	0.579
	364	2.457	2.244	2.151	2.105	2.076	2.052	2.053	2.042					17.5781	0.29
	366	2.23	2.069	2	1.965	1.945	1.924	1.926	1.918					8.78906	0.159
	368	2.051	1.931	1.882	1.859	1.843	1.825	1.828	1.821					4.39453	0.092
	370	1.886	1.8	1.766	1.751	1.74	1.726	1.729	1.723					2.19727	0.056
	372	1.757	1.699	1.682	1.673	1.665	1.652	1.655	1.65					1.09863	0.043
	374	1.643	1.608	1.599	1.597	1.591	1.581	1.585	1.58
	376	1.543	1.524	1.523	1.524	1.522	1.512	1.517	1.512
	378	1.469	1.458	1.463	1.465	1.463	1.455	1.46	1.456
	380	1.387	1.382	1.389	1.394	1.391	1.384	1.388	1.386
	382	1.315	1.313	1.321	1.326	1.325	1.318	1.322	1.32
	384	1.245	1.243	1.25	1.255	1.254	1.248	1.252	1.249
	386	1.177	1.173	1.178	1.183	1.181	1.176	1.179	1.177
	388	1.112	1.105	1.107	1.11	1.109	1.103	1.106	1.105
	390	1.044	1.031	1.03	1.031	1.029	1.023	1.026	1.025
	392	0.983	0.962	0.958	0.957	0.954	0.948	0.951	0.95
	394	0.918	0.89	0.882	0.879	0.875	0.869	0.872	0.869
	396	0.861	0.826	0.814	0.809	0.803	0.798	0.8	0.798
	398	0.799	0.754	0.736	0.729	0.722	0.717	0.718	0.717
	400	0.745	0.69	0.668	0.658	0.65	0.645	0.646	0.645
	402	0.691	0.627	0.599	0.587	0.578	0.572	0.572	0.571
	404	0.643	0.568	0.535	0.519	0.51	0.504	0.503	0.502
	406	0.603	0.518	0.48	0.462	0.451	0.445	0.444	0.443
	408	0.565	0.47	0.427	0.406	0.394	0.387	0.386	0.385
	410	0.53	0.425	0.376	0.352	0.339	0.332	0.33	0.329
	412	0.504	0.389	0.335	0.308	0.294	0.287	0.284	0.284
	414	0.482	0.356	0.296	0.266	0.25	0.243	0.239	0.239
	416	0.465	0.329	0.264	0.23	0.214	0.206	0.202	0.201
	418	0.455	0.308	0.237	0.201	0.184	0.175	0.171	0.17
	420	0.448	0.29	0.215	0.176	0.157	0.148	0.143	0.143
	422	0.445	0.278	0.198	0.156	0.136	0.127	0.122	0.121
	424	0.447	0.269	0.184	0.139	0.118	0.108	0.103	0.102
	426	0.451	0.264	0.174	0.127	0.105	0.094	0.088	0.088
	428	0.458	0.261	0.166	0.116	0.093	0.082	0.076	0.075
	430	0.467	0.26	0.16	0.108	0.083	0.072	0.065	0.064
	432	0.479	0.262	0.157	0.102	0.077	0.065	0.058	0.056
	434	0.491	0.265	0.156	0.099	0.072	0.06	0.052	0.051
	436	0.504	0.269	0.156	0.096	0.069	0.055	0.047	0.046
	438	0.519	0.275	0.157	0.095	0.066	0.052	0.044	0.043
	440	0.535	0.281	0.158	0.094	0.064	0.05	0.042	0.04
	442	0.549	0.287	0.161	0.094	0.063	0.049	0.04	0.038
	444	0.565	0.294	0.163	0.094	0.062	0.047	0.038	0.037
	446	0.582	0.302	0.166	0.095	0.063	0.047	0.037	0.036
	448	0.596	0.308	0.169	0.096	0.062	0.046	0.036	0.035
	450	0.612	0.316	0.173	0.097	0.062	0.046	0.036	0.034
	452	0.629	0.324	0.177	0.099	0.064	0.046	0.036	0.034
	454	0.644	0.331	0.18	0.101	0.064	0.046	0.036	0.034
	456	0.66	0.339	0.184	0.102	0.065	0.046	0.036	0.034
	458	0.677	0.348	0.188	0.104	0.066	0.047	0.036	0.034
	460	0.691	0.354	0.191	0.106	0.066	0.047	0.036	0.033
	462	0.705	0.361	0.195	0.107	0.067	0.047	0.036	0.034
	464	0.721	0.369	0.199	0.109	0.068	0.048	0.036	0.034
	466	0.735	0.376	0.202	0.111	0.069	0.048	0.036	0.034
	468	0.748	0.383	0.205	0.112	0.07	0.048	0.036	0.033
	470	0.763	0.39	0.209	0.114	0.07	0.049	0.037	0.034
	472	0.778	0.397	0.213	0.115	0.071	0.049	0.037	0.033
	474	0.794	0.405	0.217	0.117	0.072	0.049	0.037	0.034
	476	0.81	0.413	0.221	0.119	0.073	0.05	0.037	0.034
	478	0.826	0.421	0.225	0.121	0.074	0.05	0.037	0.034
	480	0.844	0.43	0.229	0.123	0.075	0.051	0.037	0.034
	482	0.865	0.44	0.234	0.126	0.076	0.051	0.038	0.034
	484	0.884	0.449	0.239	0.128	0.077	0.052	0.038	0.034
	486	0.903	0.459	0.244	0.13	0.078	0.052	0.038	0.034
	488	0.927	0.471	0.249	0.133	0.08	0.053	0.038	0.034
	490	0.95	0.482	0.256	0.136	0.081	0.054	0.039	0.035
	492	0.978	0.496	0.262	0.139	0.083	0.054	0.039	0.034
	494	1.003	0.508	0.268	0.142	0.084	0.055	0.039	0.035
	496	1.037	0.525	0.277	0.146	0.086	0.056	0.04	0.035
	498	1.066	0.539	0.284	0.149	0.088	0.057	0.04	0.035
	500	1.097	0.554	0.292	0.153	0.09	0.058	0.041	0.035
	502	1.129	0.571	0.3	0.157	0.092	0.059	0.041	0.036
	504	1.163	0.588	0.308	0.161	0.094	0.06	0.041	0.035
	506	1.197	0.604	0.317	0.165	0.096	0.061	0.042	0.036
	508	1.232	0.622	0.326	0.169	0.098	0.062	0.043	0.036
	510	1.266	0.638	0.334	0.173	0.1	0.063	0.043	0.036
	512	1.3	0.656	0.342	0.177	0.102	0.064	0.043	0.036
	514	1.333	0.672	0.351	0.181	0.104	0.065	0.044	0.037
	516	1.369	0.689	0.359	0.185	0.106	0.066	0.044	0.037
	518	1.404	0.707	0.368	0.19	0.108	0.067	0.045	0.037
	520	1.435	0.722	0.376	0.193	0.11	0.068	0.045	0.037
	522	1.471	0.74	0.385	0.198	0.113	0.069	0.046	0.037
	524	1.509	0.759	0.394	0.202	0.114	0.07	0.046	0.037
	526	1.548	0.778	0.404	0.207	0.117	0.071	0.047	0.038
	528	1.588	0.798	0.414	0.211	0.119	0.072	0.047	0.038
	530	1.619	0.813	0.422	0.215	0.121	0.073	0.048	0.039
	532	1.661	0.834	0.433	0.221	0.124	0.075	0.049	0.039
	534	1.707	0.857	0.443	0.226	0.127	0.076	0.049	0.039
	536	1.747	0.877	0.454	0.231	0.129	0.077	0.049	0.039
	538	1.793	0.899	0.465	0.236	0.132	0.078	0.05	0.04
	540	1.844	0.925	0.478	0.242	0.135	0.079	0.051	0.04
	542	1.894	0.949	0.49	0.248	0.138	0.081	0.051	0.04
	544	1.934	0.97	0.501	0.253	0.14	0.082	0.052	0.041
	546	1.987	0.996	0.514	0.259	0.144	0.084	0.053	0.041
	548	2.031	1.019	0.525	0.265	0.146	0.085	0.053	0.041
	550	2.075	1.04	0.536	0.27	0.149	0.087	0.054	0.041
	552	2.119	1.063	0.548	0.275	0.152	0.088	0.055	0.042
	554	2.155	1.081	0.557	0.28	0.154	0.089	0.055	0.042
	556	2.186	1.097	0.565	0.284	0.156	0.09	0.055	0.042
	558	2.212	1.11	0.572	0.287	0.158	0.091	0.056	0.043
	560	2.23	1.12	0.577	0.289	0.159	0.092	0.057	0.043
	562	2.236	1.125	0.579	0.29	0.159	0.092	0.056	0.043
	564	2.241	1.127	0.58	0.291	0.16	0.092	0.056	0.042
	566	2.24	1.124	0.579	0.29	0.159	0.091	0.056	0.042
	568	2.225	1.117	0.575	0.289	0.158	0.091	0.056	0.042
	570	2.208	1.106	0.569	0.285	0.157	0.09	0.056	0.042
	572	2.174	1.089	0.56	0.282	0.155	0.089	0.055	0.042
	574	2.132	1.069	0.551	0.277	0.152	0.088	0.055	0.042
	576	2.081	1.043	0.538	0.271	0.149	0.086	0.054	0.041
	578	2.024	1.015	0.524	0.264	0.146	0.085	0.053	0.041
	580	1.955	0.982	0.507	0.256	0.142	0.083	0.052	0.04
	582	1.883	0.946	0.489	0.247	0.138	0.081	0.051	0.04
	584	1.807	0.908	0.47	0.239	0.133	0.079	0.05	0.039
	586	1.728	0.869	0.45	0.229	0.128	0.076	0.049	0.038
	588	1.644	0.828	0.429	0.219	0.123	0.073	0.048	0.038
	590	1.561	0.787	0.409	0.209	0.118	0.071	0.047	0.037
	592	1.48	0.747	0.389	0.2	0.113	0.069	0.045	0.037
	594	1.394	0.704	0.367	0.189	0.108	0.066	0.044	0.036
	596	1.313	0.664	0.347	0.18	0.103	0.064	0.043	0.036
	598	1.236	0.625	0.327	0.17	0.098	0.061	0.042	0.035
	600	1.159	0.588	0.309	0.161	0.094	0.059	0.041	0.035
	602	1.083	0.55	0.289	0.152	0.089	0.057	0.04	0.034
	604	1.009	0.513	0.271	0.143	0.085	0.055	0.039	0.033
	606	0.948	0.483	0.256	0.136	0.081	0.053	0.038	0.033
	608	0.884	0.451	0.24	0.128	0.077	0.051	0.037	0.033
	610	0.82	0.42	0.224	0.121	0.073	0.049	0.036	0.032
	612	0.77	0.395	0.211	0.114	0.07	0.048	0.035	0.032
	614	0.716	0.368	0.198	0.108	0.067	0.046	0.035	0.031
	616	0.666	0.343	0.185	0.102	0.064	0.045	0.034	0.031
	618	0.621	0.321	0.174	0.097	0.061	0.043	0.033	0.031
	620	0.578	0.299	0.163	0.091	0.058	0.042	0.032	0.03
	622	0.538	0.279	0.153	0.086	0.055	0.041	0.032	0.03
	624	0.501	0.261	0.144	0.082	0.053	0.04	0.032	0.03
	626	0.466	0.244	0.135	0.078	0.051	0.038	0.031	0.03
	628	0.435	0.228	0.127	0.074	0.049	0.038	0.031	0.029
	630	0.407	0.214	0.12	0.071	0.048	0.037	0.03	0.029
	632	0.378	0.2	0.113	0.067	0.046	0.036	0.03	0.029
	634	0.352	0.187	0.107	0.064	0.044	0.035	0.029	0.029
	636	0.328	0.175	0.1	0.061	0.042	0.034	0.029	0.028
	638	0.306	0.164	0.095	0.059	0.041	0.034	0.028	0.028
	640	0.285	0.153	0.09	0.056	0.04	0.033	0.028	0.028
	642	0.264	0.143	0.084	0.053	0.039	0.032	0.028	0.028
	644	0.246	0.134	0.08	0.051	0.038	0.032	0.028	0.028
	646	0.229	0.126	0.075	0.049	0.037	0.031	0.027	0.027
	648	0.213	0.117	0.071	0.047	0.036	0.031	0.027	0.028
	650	0.197	0.11	0.067	0.045	0.035	0.03	0.027	0.027
	652	0.183	0.103	0.064	0.044	0.034	0.03	0.027	0.027
	654	0.17	0.097	0.061	0.042	0.033	0.03	0.027	0.027
	656	0.158	0.09	0.058	0.041	0.032	0.029	0.026	0.027
	658	0.147	0.085	0.055	0.039	0.032	0.029	0.026	0.027
	660	0.135	0.079	0.052	0.038	0.031	0.029	0.026	0.027
	662	0.126	0.075	0.05	0.037	0.03	0.028	0.026	0.027
	664	0.118	0.07	0.048	0.036	0.03	0.028	0.026	0.027
	666	0.109	0.066	0.045	0.035	0.029	0.028	0.026	0.027
	668	0.102	0.062	0.044	0.034	0.029	0.028	0.026	0.027
	670	0.094	0.059	0.042	0.033	0.028	0.027	0.026	0.026
	672	0.088	0.055	0.04	0.032	0.028	0.027	0.025	0.026
	674	0.082	0.053	0.039	0.032	0.028	0.027	0.026	0.027
	676	0.077	0.05	0.037	0.031	0.027	0.027	0.025	0.026
	678	0.072	0.047	0.036	0.03	0.027	0.027	0.025	0.026
	680	0.067	0.045	0.035	0.03	0.027	0.026	0.025	0.026
	682	0.063	0.043	0.034	0.029	0.027	0.026	0.025	0.026
	684	0.06	0.041	0.033	0.029	0.026	0.026	0.025	0.026
	686	0.057	0.04	0.032	0.029	0.026	0.026	0.025	0.026
	688	0.054	0.039	0.032	0.028	0.026	0.026	0.025	0.027
	690	0.051	0.037	0.031	0.028	0.026	0.026	0.025	0.026
	692	0.049	0.036	0.03	0.028	0.026	0.026	0.025	0.026
	694	0.046	0.035	0.03	0.027	0.026	0.026	0.025	0.026
	696	0.044	0.034	0.029	0.027	0.025	0.026	0.025	0.026
	698	0.042	0.033	0.029	0.027	0.025	0.026	0.025	0.026
	700	0.041	0.032	0.029	0.027	0.026	0.026	0.025	0.027
	702	0.039	0.032	0.028	0.027	0.025	0.026	0.025	0.026
	704	0.038	0.031	0.028	0.027	0.025	0.026	0.025	0.026
	706	0.037	0.031	0.028	0.027	0.026	0.026	0.025	0.027
	708	0.036	0.031	0.028	0.027	0.026	0.027	0.026	0.027
	710	0.036	0.03	0.028	0.027	0.026	0.027	0.026	0.027
	712	0.035	0.03	0.027	0.027	0.026	0.027	0.026	0.027
	714	0.034	0.029	0.027	0.026	0.026	0.026	0.026	0.027
	716	0.034	0.029	0.028	0.027	0.026	0.027	0.026	0.028
	718	0.033	0.029	0.027	0.027	0.026	0.027	0.026	0.028
	720	0.033	0.029	0.027	0.027	0.027	0.027	0.026	0.028
	722	0.033	0.029	0.028	0.028	0.027	0.028	0.027	0.028
	724	0.032	0.029	0.028	0.028	0.027	0.028	0.027	0.029
	726	0.032	0.029	0.028	0.028	0.027	0.028	0.027	0.029
	728	0.032	0.029	0.028	0.028	0.028	0.028	0.028	0.029
	730	0.032	0.03	0.028	0.028	0.028	0.029	0.028	0.029
	732	0.032	0.03	0.029	0.029	0.028	0.029	0.028	0.03
	734	0.033	0.03	0.03	0.029	0.029	0.03	0.029	0.031
	736	0.033	0.031	0.03	0.03	0.029	0.03	0.029	0.031
	738	0.033	0.031	0.03	0.03	0.03	0.031	0.03	0.031
	740	0.033	0.031	0.03	0.03	0.03	0.031	0.03	0.031
	742	0.033	0.031	0.03	0.03	0.03	0.031	0.03	0.032
	744	0.033	0.031	0.03	0.03	0.03	0.031	0.03	0.032
	746	0.033	0.031	0.03	0.03	0.03	0.031	0.03	0.032
	748	0.033	0.031	0.03	0.031	0.03	0.031	0.03	0.031
	750	0.033	0.031	0.03	0.03	0.03	0.031	0.03	0.031
	752	0.032	0.031	0.03	0.031	0.03	0.031	0.03	0.032
	754	0.032	0.031	0.03	0.03	0.03	0.031	0.03	0.032
	756	0.032	0.03	0.03	0.03	0.03	0.031	0.03	0.031
	758	0.032	0.031	0.03	0.03	0.03	0.031	0.03	0.032
	760	0.032	0.031	0.03	0.03	0.03	0.031	0.03	0.032
	762	0.032	0.03	0.03	0.03	0.03	0.031	0.03	0.031
	764	0.032	0.03	0.03	0.03	0.03	0.031	0.03	0.032
	766	0.032	0.03	0.03	0.03	0.03	0.031	0.03	0.032
	768	0.032	0.03	0.03	0.03	0.03	0.031	0.03	0.031
	770	0.032	0.03	0.03	0.03	0.03	0.031	0.03	0.031
	772	0.031	0.03	0.03	0.03	0.029	0.03	0.03	0.031
	774	0.032	0.03	0.03	0.03	0.03	0.03	0.03	0.031
	776	0.031	0.03	0.03	0.03	0.03	0.031	0.03	0.031
	778	0.031	0.03	0.03	0.03	0.029	0.03	0.029	0.031
	780	0.031	0.03	0.029	0.03	0.03	0.031	0.03	0.031
	782	0.031	0.03	0.03	0.03	0.029	0.03	0.029	0.031
	784	0.031	0.029	0.029	0.03	0.029	0.03	0.029	0.031
	786	0.03	0.03	0.029	0.03	0.029	0.03	0.029	0.031
	788	0.03	0.029	0.029	0.029	0.029	0.03	0.029	0.03
	790	0.03	0.029	0.029	0.029	0.029	0.03	0.029	0.031
	792	0.03	0.029	0.029	0.029	0.029	0.03	0.029	0.03
	794	0.03	0.029	0.029	0.029	0.029	0.03	0.029	0.03
	796	0.03	0.028	0.029	0.029	0.028	0.029	0.029	0.03
	798	0.03	0.028	0.028	0.029	0.028	0.029	0.028	0.03
	800	0.03	0.029	0.029	0.029	0.028	0.029	0.029	0.03

## Sheet: Supplementary Fig.4
	Hz		abs
1	1000		1
2	500		1.08
3	250		2.3
4	200		4.5
5	50		6.63
6	10		11.4
7	2		11.8
8	0.2		3.3

## Sheet: Supplementary Fig.5
		without MF
h		Relative absorbance					ave	sd
0		90.144	114.582	96.38	98.358		99.866	10.4164
0.1		103.655	106.793	105.819	106.577		105.711	1.43289
0.5		94.571	93.788	100.347	109.569		99.5687	7.28023
1		104.662	102.279	97.314	99.578		100.958	3.19624
2		87.032	108.79	94.004	97.911		96.9343	9.09494
3		95.895	102.102	98.898	98.848		98.9357	2.53512
4		97.305	86.826	114.271	121.676		105.019	15.8487
6		101.43	102.361	92.115	103.789		99.9237	5.29546
		with MF
h		Relative absorbance					ave	sd
0		91.033	115.712	97.331	99.328		100.851	10.5191
0.1		91.297	94.061	93.203	93.87		93.1078	1.26196
0.5		68.103	67.539	72.262	78.903		71.7018	5.2425
1		68.72	67.156	63.896	65.382		66.2885	2.09846
2		52.184	65.23	56.364	58.707		58.1212	5.45333
3		48.474	51.612	49.992	49.967		50.0113	1.28165
4		36.855	32.886	43.281	46.085		39.7767	6.00258
6		26.068	26.307	23.674	26.674		25.6808	1.36085

## Sheet: Supplementary Fig.9
μg/mL		abs					ave	sd
25		94.33	107.104	95.371	96.287		98.273	5.94137
50		75.797	105.516	96.672	96.328		93.5782	12.5938
100		86.49	77.774	93.773	100.207		89.561	9.6513
200		95.47	82.524	65.069	81.318		81.0952	12.4575
400		72.178	82.723	71.48	74.451		75.208	5.16808
500		59.75	43.387	27.026	40.005		42.542	13.4662
600		29.541	22.36	34.092	36.04		30.5082	6.07654
700		25.376	25.609	19.045	33.966		25.999	6.12022
800		28.72	25.038	16.055	23.882		23.4237	5.32806
900		19.124	15.401	15.123	11.053		15.1752	3.29845
μg/mL		abs					ave	sd
25		97.318	104.01	107.654	102.587		102.892	4.28521
50		85.277	98.911	99.282	93.05		94.13	6.55599
100		78.77	76.841	86.187	80.217		80.5037	4.03333
200		55.131	56.262	51.564	65.542		57.1247	5.95795
400		36.481	39.461	38.282	43.76		39.496	3.09553
500		35.193	35.474	29.968	22.74		30.8438	5.96638
600		41.734	22.897	21.27	9.044		23.7362	13.4978
700		21.849	30.857	20.592	13.021		21.5798	7.31135
800		20.135	28.789	37.259	29.57		28.9383	7.00365
900		14.87	15.49	13.76	18.51		15.6575	2.03187

## Sheet: Supplementary Fig.11
	b
h		instensity
0		89.231	389.921	24.154	470.871
0.1		109.634	396.482	35.155	454.517
0.5		123.15	410.524	44.151	465.424
1		341	420.423	38.153	431.426
2		505.951	412.243	41.456	399.244
3		780.521	388.018	45.015	420.246
4		867.31	404.015	60.1	413.243
6		823.531	377.159	57.246	389.249
	c
h		Ferrous-Green/Red	Ferric-Green/Red
0		0.22879	0.05106
0.1		0.27525	0.07709
0.5		0.3	0.09462
1		0.8119	0.08817
2		1.22573	0.10276
3		2.01031	0.10714
4		2.14604	0.14528
6		2.18302	0.14653
	d
h		Ferrous-Green/Red	Ferric-Green/Red
0		0.13	0.47
0.1		0.52	0.9
0.5		0.35	1.11
1		0.78	1.51
2		0.65	1.45
3		0.78	1.75
4		0.69	1.98
6		0.86	1.89

[truncated: 4 more sheets: Supplementary Fig.12, Supplementary Fig.13, Supplementary Fig.15, Supplementary Fig.16]
